# Supplementary material for: Cloud-based relational database for multimodal animal data
Source: Database (Oxford). 2018 Dec 14;2018:bay124. doi: 10.1093/database/bay124 (PMC6301331; doi:10.1093/database/bay124)
Supplement: Supplementary Data [file bay124_supp.zip]

Archive with 2 entries (2 files):
- Database_Tutorialv2.m4v
- Template Research Database_v2.zip
